# Supplementary material for: Sleep-Disturbance-Induced Microglial Activation Involves CRH-Mediated Galectin 3 and Autophagy Dysregulation
Source: Cells. 2022 Dec 30;12(1):160. doi: 10.3390/cells12010160 (PMC9818437; doi:10.3390/cells12010160)
Supplement: Supplementary file 1 [file cells-12-00160-s001.zip]

Archive with 1 entries (1 files):
- cells-2097672-supplementary.pdf
